# Supplementary material for: Metabolomic Profiles and Biopharmaceutical Properties of Petrosimonia brachiata and P. nigdeensis from Turkey
Source: Plants (Basel). 2024 Jul 26;13(15):2073. doi: 10.3390/plants13152073 (PMC11314340; doi:10.3390/plants13152073)
Supplement: Supplementary file 1 [file plants-13-02073-s001.zip]

Archive with 2 entries (2 files):
- Supplemental materials.pdf
- Supplementary.xlsx
