# Supplementary material for: Metabolomic Profiles and Biopharmaceutical Properties of Petrosimonia brachiata and P. nigdeensis from Turkey
Source: Plants (Basel). 2024 Jul 26;13(15):2073. doi: 10.3390/plants13152073 (PMC11314340; doi:10.3390/plants13152073)
Supplement: Supplementary file 1 [file plants-13-02073-s001.zip › Supplementary.xlsx]

## Sheet: Supplementary table 1
			P. Branchiata															P.nigdeensis
			Hexan			DCM			EA			EtOh			H20			Hexan			DCM			EA			EtOh			H20
Compound name	Class	Sub class	11-r001	11-r002	11-r003	12-r001	12-r002	12-r003	13-r001	13-r002	13-r003	14-r001	14-r002	14-r003	15-r001	15-r002	15-r003	16-r001	16-r002	16-r003	17-r001	17-r002	17-r003	18-r001	18-r002	18-r003	19-r001	19-r002	19-r003	110-r001	110-r002	110-r003	RT	Mass	Formula
Cyanidin	Flavonoids	Anthocyanins	1	1	1	1	1	1	1	1	1	1	1	1	1	1	1	1	1	1	53628	36658.2	51923.4	1	1	1	1	1	1	1	1	1	1.47	287.057	C15 H11 O6
Delphinidin 3-O-(6''-acetyl-glucoside)	Flavonoids	Anthocyanins	1	1	1	1	1	1	1	1	1	1	1	1	1	1	1	1	1	1	1	1	1	1	1	1	1	1	1	61158.2	54601.8	59568.1	4.4	507.12	C23 H23 O13
Pelargonidin 3-O-arabinoside	Flavonoids	Anthocyanins	1	1	1	1	1	1	1	1	1	1	1	1	29814.5	28354.2	25286.7	1	1	1	1	1	1	1	1	1	1	1	1	102442	107674	111904	5.64	403.099	C20 H19 O9
Cyanidin 3-O-galactoside	Flavonoids	Anthocyanins	1	1	1	1	1	1	1	1	1	66508.4	59173.4	57564.7	34100	23898.6	34935.8	1	1	1	1	1	1	1	1	1	1	1	1	1	1	1	5.66	449.115	C21 H21 O11
Pelargonidin 3-O-glucosyl-rutinoside	Flavonoids	Anthocyanins	1	1	1	1	1	1	1	1	1	1	1	1	1	1	1	1	1	1	1	1	1	1	1	1	174656	179174	190465	1	1	1	6.42	741.246	C33 H41 O19
Cyanidin 3-O-(6''-caffeoyl-glucoside)	Flavonoids	Anthocyanins	1	1	1	1	1	1	1	1	1	1	1	1	1	1	1	1	1	1	1	1	1	1	1	1	97692.7	95947.9	87340.4	1	1	1	6.55	611.155	C30 H27 O14
Pelargonidin 3,5-O-diglucoside	Flavonoids	Anthocyanins	1	1	1	1	1	1	1	1	1	1	1	1	1	1	1	1	1	1	1	1	1	1	1	1	87172.6	86842.4	83342.5	1	1	1	6.55	630.133	C27 H31 Cl O15
Petunidin 3,5-O-diglucoside	Flavonoids	Anthocyanins	1	1	1	1	1	1	1	1	1	242067	239540	234048	29147.5	28376.3	28600.4	1	1	1	1	1	1	1	1	1	1	22981.8	20417.4	1	1	1	6.68	641.17	C28 H33 O17
Malvidin 3-O-(6''-caffeoyl-glucoside)	Flavonoids	Anthocyanins	1	1	1	1	1	1	1	1	1	181151	172481	182557	29853.3	22647.5	21561.9	1	1	1	1	1	1	1	1	1	22510	29683.1	23725.3	1	1	1	6.68	655.165	C32 H31 O15
Petunidin 3-O-(6''-p-coumaroyl-glucoside)	Flavonoids	Anthocyanins	1	1	1	1	1	1	1	1	1	1	1	1	1	1	1	1	1	1	1	1	1	1	1	1	87172.6	86842.4	83342.5	241884	227745	234353	6.925	625.171	C31 H29 O14
Malvidin 3-O-(6''-p-coumaroyl-glucoside)	Flavonoids	Anthocyanins	1	1	1	1	1	1	1	1	1	1	1	1	1	1	1	1	1	1	1	1	1	1	1	1	159426	160082	158170	38291.8	34480.9	37795	7.28	639.17	C32 H31 O14
Petunidin 3-O-glucoside	Flavonoids	Anthocyanins	1	1	1	1	1	1	1	1	1	30092.6	22574.2	27593.1	1	1	1	1	1	1	1	1	1	1	1	1	136291	133151	127019	1	1	1	7.69	479.117	C22 H23 O12
Cyanidin 3-O-glucosyl-rutinoside	Flavonoids	Anthocyanins	1	1	1	1	1	1	1	1	1	97071.6	95735.3	92495.6	1	1	1	1	1	1	47207.1	57767	55372.7	40511.1	47436.6	45470.2	31905.4	39614.6	41791.3	1	1	1	15.13	757.208	C33 H41 O20
Peonidin 3-O-(6''-p-coumaroyl-glucoside)	Flavonoids	Anthocyanins	612868	325679	122115	1	1	1	1	1	1	1	1	1	154812	395221	392334	1	1	1	1	1	1	1	1	1	1	1	1	1	1	1	30.255	609.175	C31 H29 O13
Phloridzin	Flavonoids	Dihydrochalcones	1	1	1	1	1	1	1	1	1	1	1	1	1	1	1	1	1	1	87456.8	84261.7	81911.3	64636.3	65911.4	60249.6	1	1	1	1	1	1	17.79	436.135	C21 H24 O10
Dihydroquercetin	Flavonoids	Dihydroflavonols	1	1	1	1	1	1	1	1	1	1	1	1	1	1	1	1	1	1	53284.8	36350.9	51710.9	1	1	1	1	1	1	1	1	1	1.47	304.059	C15 H12 O7
Narirutin 4'-O-glucoside	Flavonoids	Flavanones	1	1	1	1	1	1	1	1	1	1	1	1	1	1	1	1	1	1	1	1	1	1	1	1	174656	179174	190465	1	1	1	6.42	742.253	C33 H42 O19
Naringenin	Flavonoids	Flavanones	1	1	1	1	1	1	1	1	1	1	1	1	1	1	1	1	1	1	49707	51475	48537.8	1	1	1	1	20225.3	1	1	1	1	19.3	272.068	C15 H12 O5
Hesperidin	Flavonoids	Flavanones	612868	325679	122115	1	1	1	1	1	1	1	1	1	154812	395221	392334	1	1	1	1	1	1	1	1	1	1	1	1	1	1	1	30.255	610.183	C28 H34 O15
Tetramethylscutellarein	Flavonoids	Flavones	1	1	1	1	1	1	1	1	1	80012.2	67191.4	81768.2	1	1	1	1	1	1	1	1	1	1	1	1	1	1	1	1	1	1	1.28	342.115	C19 H18 O6
Luteolin	Flavonoids	Flavones	1	1	1	1	1	1	1	1	1	1	1	1	1	1	1	1	1	1	53628	36658.2	51923.4	1	1	1	1	1	1	1	1	1	1.47	286.049	C15 H10 O6
Geraldone	Flavonoids	Flavones	1	1	1	1	1	1	1	1	1	1	1	1	1	1	1	1	1	1	1	1	1	1	1	1	69973.6	57382	59720.2	1	1	1	5.47	284.07	C16 H12 O5
Chrysoeriol 7-O-(6''-malonyl-apiosyl-glucoside)	Flavonoids	Flavones	1	1	1	1	1	1	1	1	1	55203	46503.4	47620.3	1	1	1	1	1	1	1	1	1	1	1	1	1	1	1	1	1	1	6.65	680.154	C30 H32 O18
Apigenin 7-O-glucuronide	Flavonoids	Flavones	1	1	1	1	1	1	1	1	1	68988.3	64854	68951.1	1	1	1	1	1	1	1	1	1	1	1	1	1	1	1	1	1	1	7.98	446.097	C21 H18 O11
7,4'-Dihydroxyflavone	Flavonoids	Flavones	1	1	1	1	1	1	1	1	1	1	1	1	61587.9	62998.6	67551.4	1	1	1	49707	51475	48537.8	1	1	1	1	20225.3	1	1	25170.6	1	10.625	254.051	C15 H10 O4
5,6-Dihydroxy-7,8,3',4'-tetramethoxyflavone	Flavonoids	Flavones	1	1	1	1	1	1	1	1	1	1	1	1	1	1	1	1	1	1	21352.2	20831.1	21333.4	41978	42336.2	39501.2	1	1	1	1	1	1	15.91	374.099	C19 H18 O8
Eupatorin	Flavonoids	Flavones	1	1	1	1	1	1	1	1	1	1	1	1	1	1	1	1	1	1	1	1	1	33900.8	44400.9	43273.3	1	1	1	1	1	1	16.09	344.088	C18 H16 O7
Gardenin B	Flavonoids	Flavones	20409	1	21400.2	26817.5	26075.7	1	1	1	1	1	1	1	1	1	1	36033.3	33711	37902.1	357097	374924	377228	465770	457766	455838	178554	175413	185003	1	1	1	18.19	358.104	C19 H18 O7
Quercetin 3-O-arabinoside	Flavonoids	Flavonols	1	1	1	1	1	1	1	1	1	1	1	1	1	1	1	1	1	1	1	1	1	1	1	1	54820.9	52661.4	56505.3	1	1	1	5.47	434.075	C20 H18 O11
Quercetin 3-O-acetyl-rhamnoside	Flavonoids	Flavonols	1	1	1	1	1	1	1	1	1	66508.4	59173.4	57564.7	34100	23898.6	34935.8	1	1	1	1	1	1	1	1	1	1	1	1	1	22036.1	1	5.66	490.115	C23 H22 O12
Kaempferol 3-O-xylosyl-rutinoside	Flavonoids	Flavonols	1	1	1	1	1	1	1	1	1	97071.6	95735.3	92495.6	1	1	1	1	1	1	1	1	1	1	1	1	1	1	1	1	1	1	5.98	740.237	C33 H40 O19
Quercetin 3-O-rutinoside	Flavonoids	Flavonols	1	1	1	1	1	1	1	1	1	1	1	1	1	1	1	1	1	1	1	1	1	1	1	1	97692.7	95947.9	87340.4	1	1	1	6.55	610.151	C27 H30 O16
Isorhamnetin 3-O-glucoside 7-O-rhamnoside	Flavonoids	Flavonols	1	1	1	1	1	1	1	1	1	1	1	1	1	1	1	1	1	1	1	1	1	1	1	1	532419	529125	524520	241884	227745	234353	7.29	624.167	C28 H32 O16
Isorhamnetin 3-O-glucoside	Flavonoids	Flavonols	1	1	1	1	1	1	1	1	1	30092.6	22574.2	27593.1	1	1	1	1	1	1	1	1	1	1	1	1	130113	120101	121060	1	1	1	7.69	478.11	C22 H22 O12
Rhamnetin	Flavonoids	Flavonols	1	1	1	1	1	1	1	1	1	44229.8	47313.8	34424.6	1	1	1	1	1	1	1	1	1	49030	49086	49745.9	254773	268455	257591	1	1	1	11.89	316.057	C16 H12 O7
Quercetin 3-O-rhamnosyl-rhamnosyl-glucoside	Flavonoids	Flavonols	1	1	1	1	1	1	1	1	1	1	1	1	1	1	1	1	1	1	47207.1	57767	55372.7	40511.1	47436.6	45470.2	31905.4	39614.6	41791.3	1	1	1	18.18	756.2	C33 H40 O20
Daidzin	Flavonoids	Isoflavonoids	1	1	1	82468.6	82759.2	88724.4	82603.1	84101.9	77301.5	39802	29940.4	35010	1	1	1	1	1	1	64952.9	66140.3	65394.6	44096.1	47962.7	42710.1	50518.2	46357.6	46563.1	1	1	1	8.90167	416.101	C21 H20 O9
6''-O-Acetylglycitin	Flavonoids	Isoflavonoids	1	1	1	48114.2	55816	48284.1	48186.7	56412.6	44764.3	1	1	1	1	1	1	28164.4	32399.1	31139	35877.9	38715	37074.5	1	1	1	1	1	1	1	1	1	14.8	488.134	C24 H24 O11
Sesamol	Lignans	Lignans	1	1	1	1	1	1	1	1	1	48598.4	32762.4	22061.1	59809.3	65610.8	75403.8	1	1	1	1	1	1	1	1	1	1	1	1	82310.8	87024.2	86145.8	1.97	138.032	C7 H6 O3
1-Acetoxypinoresinol	Lignans	Lignans	1	1	1	1	1	1	1	1	1	1	1	1	1	1	1	1	1	1	1	1	1	1	1	1	1	1	1	37630.4	42037.6	43033.2	13.82	416.159	C22 H24 O8
Dimethylmatairesinol	Lignans	Lignans	80457.1	86949.9	89068.8	157166	166132	167293	139737	150554	145509	1	1	1	1	1	1	89926.5	89304.2	98202.4	134052	145948	144561	116566	117030	125545	1	1	1	37262.8	30383.7	29306.6	14.8	386.171	C22 H26 O6
Arctigenin	Lignans	Lignans	1	1	1	1	1	1	1	1	1	1	1	1	1	1	1	51967.5	48385.1	51932.7	1	1	1	1	1	1	1	1	1	1	1	1	15.66	372.147	C21 H24 O6
7-Hydroxysecoisolariciresinol	Lignans	Lignans	1	47728.3	63574.1	1	106984	97848.4	43652.3	1	43946.1	1	1	1	1	1	1	164736	176993	1	1	75571.2	60995.4	64840	1	1	1	1	1	1	1	1	17.3018	374.2	C22 H30 O5
4-Vinylguaiacol	Other polyphenols	Alkylmethoxyphenols	1	1	1	37493.2	42880.5	52820.4	66813.6	64866.6	88187.2	1	1	1	1	1	1	1	1	208090	98543.9	109760	133728	1	75505.5	75307.1	1	1	1	1	1	1	7.84333	150.068	C9 H10 O2
4-Vinylsyringol	Other polyphenols	Alkylmethoxyphenols	1	1	1	1	1	1	1	1	1	1	1	1	1	1	1	1	1	1	1	1	1	45600.7	41608.2	38097.3	1	1	1	1	1	1	10.61	242.09	C15 H14 O3
4-Vinylphenol	Other polyphenols	Alkylphenols	1	1	1	1	1	1	43490.8	42134.1	30849.6	158957	70102.4	67715.9	1	1	1	44922.6	49780.1	36567.8	25007.4	32452.5	40890.5	87735.4	48033.3	66368.1	175732	167156	152573	36852.8	54137.5	22560	3.54286	120.058	C8 H8 O
4-Ethylphenol	Other polyphenols	Alkylphenols	1	1	1	1	1	1	1	1	1	277384	284142	278510	1	1	1	1	1	1	1	1	1	1	1	1	93181.3	91436.7	78096.1	23915.2	1	1	3.56	122.073	C8 H10 O
3-Methylcatechol	Other polyphenols	Alkylphenols	1	1	1	112332	1	102505	63670.4	1	44115	1	1	1	1	1	1	64677.9	1	65109.7	82071.2	79088.3	44174.2	47783.1	41672.7	22109.8	44489.8	46051.6	37589.1	42675.9	45862	38694.2	6.40333	124.056	C7 H8 O2
5-Heneicosenylresorcinol	Other polyphenols	Alkylphenols	1	1	1	84847.3	81881.6	88088.1	60691	55546.8	51659.3	139367	138290	144298	1	1	1	1.04186e+06	1.02798e+06	1.11258e+06	77382.1	82092.9	80637.4	1	1	1	370161	387621	391252	1	1	1	15.505	402.357	C27 H46 O2
5-Heneicosylresorcinol	Other polyphenols	Alkylphenols	1	1	1	1	1	1	1	1	1	31428.5	31839.7	31645.2	1	1	1	335714	347966	332495	1	1	1	169389	178132	167228	113214	115488	98766.6	1	1	1	15.965	404.362	C27 H48 O2
5-Nonadecenylresorcinol	Other polyphenols	Alkylphenols	1	1	1	1	1	1	1	1	1	1	1	1	1	1	1	48269.5	48216.3	36237.8	1	1	1	100005	97705.2	95897.2	23260.7	1	20422.2	1	1	1	17.1238	374.315	C25 H42 O2
5-Pentadecylresorcinol	Other polyphenols	Alkylphenols	1	1	1	1	1	1	28427.3	27455	33760	1	1	1	1	1	1	1	1	1	39997.4	43916.3	46409.2	1	1	1	1	1	1	1	1	1	19.19	320.267	C21 H36 O2
5-Tricosenylresorcinol	Other polyphenols	Alkylphenols	1	1	1	1	1	1	1	1	1	1	1	1	1	1	1	1	1	21067.1	1	1	1	63973.7	74874.5	72828.6	1	1	1	1	1	1	20.37	430.378	C29 H50 O2
Bisdemethoxycurcumin	Other polyphenols	Curcuminoids	1	1	1	1	1	1	1	1	1	1	1	1	51223	51336.6	52289.2	1	1	1	1	1	1	1	1	1	1	1	1	234487	219495	228179	7.33	308.1	C19 H16 O4
p-Anisaldehyde	Other polyphenols	Hydroxybenzaldehydes	74015.5	1	318410	159460	170180	14706.7	253943	183857	1	187805	223610	223535	104697	237922	248943	1	67500.2	204210	9837.93	1	1	1	1	1	111554	19935.5	145273	27653.8	94024.7	81937.6	1.33	136.053	C8 H8 O2
2,3-Dihydroxy-1-guaiacylpropanone	Other polyphenols	Hydroxybenzoketones	1	1	1	1	1	1	1	1	1	51202	61367	46550.1	1	1	1	1	1	1	1	1	1	1	1	1	1	1	1	1	1	1	5.33	212.07	C10 H12 O5
Coumarin	Other polyphenols	Hydroxycoumarins	1	1	1	112332	95024.5	102505	69135.6	76783.7	62359.4	36874.4	33084.1	38740	1	1	1	64677.9	57304.5	65109.7	82071.2	79088.3	55448.5	47783.1	50882.8	31953.1	44489.8	46051.6	37589.1	49714.8	46212.6	49209.4	6.58625	146.038	C9 H6 O2
Mellein	Other polyphenols	Hydroxycoumarins	1	1	1	1	1	1	1	1	1	1	1	1	1	1	1	69785.2	65770.6	57931.3	31625.5	33096.6	22072.1	140024	143908	143472	1	1	1	1	1	1	9.26	178.063	C10 H10 O3
4-Hydroxycoumarin	Other polyphenols	Hydroxycoumarins	1	93549.4	88404.8	1	1	96928.9	45668	41042.6	67161.5	140878	38255	55652.5	23431.5	1	1	98261.4	1	1	115869	119767	1	1	1	1	55917.9	1	1	1	1	47243.1	16.378	162.034	C9 H6 O3
Acetyl eugenol	Other polyphenols	Hydroxyphenylpropenes	39612.7	46158.7	46188.7	153464	143052	154194	123885	132453	120745	45788.3	52098.2	55662.4	1	1	1	311574	333524	305706	137309	23064.1	27628.1	643669	135255	121039	63199.3	22473.9	48944.1	1	22194.9	22250.8	7.26038	206.094	C12 H14 O3
Eugenol	Other polyphenols	Hydroxyphenylpropenes	1	1	1	1	1	1	1	1	1	1	1	1	1	1	1	1	1	1	31338.8	33747.9	32515.8	41483.4	40142.3	40654.3	1	1	1	1	1	1	10.46	164.086	C10 H12 O2
[6]-Gingerol	Other polyphenols	Hydroxyphenylpropenes	66894.4	45488.6	58212.5	53755.7	50804.1	54978.2	57664.4	65214.1	71394.1	31107.6	29419.4	32835.3	1	1	1	150507	150734	132429	132915	133492	110063	319444	289923	284974	72325.9	80236.6	88358	26011.6	27821.3	27920.7	24.07	300.229	C17 H32 O4
1,4-Naphtoquinone	Other polyphenols	Naphtoquinones	1	1	1	175125	174325	174609	109452	106473	103035	104267	107986	112244	104989	102765	110881	1	1	1	27113.4	31168.7	31521.6	35632.5	39228.7	34816.7	1	1	1	40905.7	41495.5	43197.4	6.57	158.037	C10 H6 O2
3,4-Dihydroxyphenylglycol	Other polyphenols	Other polyphenols	1	1	1	1	1	1	1	1	1	1	1	1	1	1	1	1	1	1	39517.7	26155	39150.3	23111.6	31932.9	21488.1	1	1	1	1	1	1	10.26	170.055	C8 H10 O4
Carvacrol	Other polyphenols	Phenolic terpenes	1	1	1	1	1	1	1	1	1	1	107058	110888	1	1	1	1	1	1	1	1	1	1	1	1	37177.2	22975	1	1	1	1	1.99	150.108	C10 H14 O
Carnosol	Other polyphenols	Phenolic terpenes	1	1	1	26122.6	29278.2	23186.9	43477.4	1	1	1	1	1	1	1	1	1	1	1	125888	119215	27314.1	43276.5	46774.9	47472.1	37056.8	1	21730.5	1	1	1	10.4467	330.182	C20 H26 O4
Rosmanol	Other polyphenols	Phenolic terpenes	1	1	1	51440.5	54606.6	52803.2	57985.3	55258.1	57583.6	1	1	1	1	1	1	27870.4	37873.6	37749.1	110005	119788	116201	120741	117475	119847	29291.6	29629.5	32429.6	1	1	1	15.2917	346.175	C20 H26 O5
Rosmadial	Other polyphenols	Phenolic terpenes	1	1	1	1	1	1	1	1	1	1	1	1	1	1	1	69798	70472.3	68076.4	1	1	1	1	1	1	1	1	1	1	1	1	15.68	344.16	C20 H24 O5
Carnosic acid	Other polyphenols	Phenolic terpenes	1	63490.4	1	120045	114066	84338.7	114871	83219.6	110304	132899	145534	145534	1	1	1	80064	63384.7	28988.3	1	1	206360	77557.6	78581.8	466758	28296.5	103069	31824.9	1	1	1	17.198	332.196	C20 H28 O4
Tyrosol	Other polyphenols	Tyrosols	1	1	1	1	1	1	43490.8	42134.1	30849.6	158957	70102.4	67715.9	1	1	1	44922.6	49780.1	36567.8	25007.4	32452.5	40890.5	1	1	444047	175732	167156	152573	36852.8	54137.5	22560	3.50737	138.069	C8 H10 O2
Oleoside 11-methylester	Other polyphenols	Tyrosols	1	1	1	1	1	1	1	1	1	1	1	1	1	1	1	1	1	1	1	1	1	33167.3	49326.6	51519.5	1	1	1	1	1	1	6.73	404.136	C17 H24 O11
Hydroxytyrosol	Other polyphenols	Tyrosols	1	1	1	175125	174325	174609	109452	106473	103035	104267	107214	112058	104989	102765	110881	1	1	1	1	1	1	1	1	1	1	1	1	63166.9	1	136349	7.06	154.066	C8 H10 O3
p-HPEA-AC	Other polyphenols	Tyrosols	40471.1	27513.6	32295.5	107054	101224	115657	90427.6	99099.6	83978.8	32900.9	42429.5	39720.1	1	1	1	1	30830	1	102509	96643.7	116756	102287	103977	1	48011.8	44532.9	43432.9	1	1	1	7.88	180.078	C10 H12 O3
Hydroxytyrosol 4-O-glucoside	Other polyphenols	Tyrosols	1	1	1	81582	88526.5	81218.5	66841.7	71120.7	64342.2	1	25813	1	1	1	1	1	1	1	86761.3	78377.8	73233.2	65068.7	72822.6	58032.7	24722.4	1	25281.3	1	1	1	8.618	316.121	C14 H20 O8
p-HPEA-EDA	Other polyphenols	Tyrosols	1	1	1	42708	52310.9	51706.6	165009	175766	182878	66887.4	62758.5	63545.3	1	1	1	40054.9	36210.7	46004.5	47539.6	65819.8	55020.8	406629	388115	392009	1	1	1	1	1	1	11.21	304.128	C17 H20 O5
3,4-DHPEA-EA	Other polyphenols	Tyrosols	1	1	1	1	1	1	1	1	1	1	1	1	1	1	1	1	1	1	61050.9	63720.7	58046.6	78244.5	81722.8	80315.2	1	1	24157.2	1	1	1	18.2	378.126	C19 H22 O8
Vanillic acid	Phenolic acids	Hydroxybenzoic acids	1	2487865	100172	49158	124410	145260	1	94854.4	66608.6	271708	90599.2	1	433137	359621	392278	1	158931	1	51399.5	1	1	1	1	1	1	1	411086	598532	651686	683046	1.24889	168.04	C8 H8 O4
Gallic acid ethyl ester	Phenolic acids	Hydroxybenzoic acids	1	1	1	1	1	1	1	1	1	1	1	1	1	1	1	24864.4	25683.4	28777.2	1	1	1	43022.7	42156.9	48899.5	1	1	1	1	1	1	1.34	198.056	C9 H10 O5
Benzoic acid	Phenolic acids	Hydroxybenzoic acids	1	1	1	1	1	1	1	1	1	1	1	1	1	1	1	1	1	1	1	1	1	1	1	1	1	1	1	109716	119889	121159	6.32	122.037	C7 H6 O2
Gallic acid 4-O-glucoside	Phenolic acids	Hydroxybenzoic acids	1	1	1	1	1	1	1	1	1	1	1	1	1	1	1	1	1	1	1	1	1	63381.9	64651.1	64775.9	204074	190442	195642	82993.6	76726.6	74299.9	7.27	332.066	C13 H16 O10
Ferulic acid	Phenolic acids	Hydroxycinnamic acids	1	1	1	1	1	1	1	1	1	1	1	1	1	1	1	1	1	1	1	1	1	1	1	1	1	1	1	1	61272.7	72154	4.43	194.058	C10 H10 O4
3-Sinapoylquinic acid	Phenolic acids	Hydroxycinnamic acids	1	1	1	1	1	1	1	1	1	75635	67471.8	49408.6	1	1	1	1	1	1	1	1	1	1	1	1	1	1	1	1	1	1	5.06	398.118	C18 H22 O10
Cinnamic acid	Phenolic acids	Hydroxycinnamic acids	1	1	1	1	1	1	1	1	1	1	1	1	34118.2	38321.5	39205	31923.1	24856	1	1	1	1	101140	119562	37144	20960.4	25193.9	28508.2	1	1	1	5.19273	148.053	C9 H8 O2
Caffeic acid ethyl ester	Phenolic acids	Hydroxycinnamic acids	1	1	1	1	1	1	1	1	1	1	1	1	1	1	1	1	1	1	1	1	1	68065.9	73836.6	73714.7	1	1	1	1	1	1	5.49	208.071	C11 H12 O4
5-5'-Dehydrodiferulic acid	Phenolic acids	Hydroxycinnamic acids	1	1	1	1	1	1	1	1	1	1	1	1	24024.7	28354.2	25286.7	1	1	1	1	1	1	1	1	1	1	1	1	71325.7	76555	78542.1	5.64	386.094	C20 H18 O8
p-Coumaric acid	Phenolic acids	Hydroxycinnamic acids	1	1	1	1	1	1	1	1	1	1	1	1	1	1	1	64677.9	57304.5	65109.7	1	1	1	1	1	1	1	1	1	49714.8	46212.6	49209.4	6.005	164.048	C9 H8 O3
1-Sinapoyl-2-feruloylgentiobiose	Phenolic acids	Hydroxycinnamic acids	1	1	1	1	1	1	1	1	1	1	1	1	1	1	1	1	1	1	1	1	1	1	1	1	174656	179174	190465	1	1	1	6.42	724.242	C33 H40 O18
Cinnamoyl glucose	Phenolic acids	Hydroxycinnamic acids	1	1	1	126983	103882	117171	41303.7	52342.4	35150.1	1	1	1	1	1	1	1	1	1	1	1	1	1	1	1	1	1	1	1	1	1	6.74	310.109	C15 H18 O7
Rosmarinic acid	Phenolic acids	Hydroxycinnamic acids	1	1	1	1	1	1	1	1	1	52578.7	1	50877.2	1	1	20830	1	1	1	1	1	1	1	1	1	1	1	1	1	1	1	7.01	360.074	C18 H16 O8
p-Coumaroylquinic acid	Phenolic acids	Hydroxycinnamic acids	1	1	1	81582	88526.5	81218.5	66841.7	71120.7	64342.2	1	25813	1	1	1	1	1	1	1	86761.3	78377.8	73233.2	70436.4	75377.8	74357.7	24722.4	1	25281.3	1	1	1	7.87	338.103	C16 H18 O8
p-Coumaroyl malic acid	Phenolic acids	Hydroxycinnamic acids	1	1	1	52788.5	45767.3	48501.3	34447.8	40872.8	35579.6	1	1	1	1	1	1	1	1	1	50429.8	38803.8	38370.6	38262.7	34970.2	41051.5	1	1	1	1	1	1	7.88	280.062	C13 H12 O7
Sinapine	Phenolic acids	Hydroxycinnamic acids	1	1	1	128517	117382	123981	136218	155854	154033	80812.5	79957.7	86723.1	1	1	1	1	1	1	119769	113626	120094	222610	214024	1	63874.2	67458.3	1	1	1	1	8.77	310.162	C16 H24 N O5
p-Coumaric acid ethyl ester	Phenolic acids	Hydroxycinnamic acids	1	1	1	264734	272604	270290	274313	1	280408	179697	183041	185251	1	1	1	1	1	1	1	1	1	1	1	1	183574	1	1	1	1	1	9.45	192.081	C11 H12 O3
Caffeic acid	Phenolic acids	Hydroxycinnamic acids	431497	1.205e+06	437641	378452	1.17153e+06	1	1	170724	787530	640820	893614	298023	8810409	8440965	1	157608	280869	3782327	377995	7.67911e+06	45621.8	24501.5	28326.6	34070.4	1	1	1	1	1	62885.8	18.9805	180.044	C9 H8 O4
Dihydro-p-coumaric acid	Phenolic acids	Hydroxyphenylpropanoic acids	1	1	1	1	1	1	1	1	1	1	1	1	1	1	1	31923.1	24856	1	1	1	1	101140	119562	37144	20960.4	25193.9	28508.2	1	1	1	6.75	166.064	C9 H10 O3
Resveratrol	Stilbenes	Stilbenes	1	1	1	1	1	1	1	1	1	1	1	1	56248.5	63828.3	64397.9	1	1	1	1	1	1	1	1	1	1	1	1	20318.4	21641.1	23090.6	1.32	228.084	C14 H12 O3
Pinosylvin	Stilbenes	Stilbenes	1	1	1	62184.9	51795.4	61886.7	42242.9	45331.3	31616	1	1	1	1	1	1	1	1	1	38017.1	41234	41492.6	34468.6	36510	34950.8	1	1	1	1	1	1	7.88	212.083	C14 H12 O2
Pterostilbene	Stilbenes	Stilbenes	34198	33984.5	25488.5	258725	256054	260857	182870	204533	194415	61066.9	58573.9	58257.6	1	1	1	1	1	1	237602	238931	244269	303725	294112	302107	73167.6	71774.7	78935.7	1	1	1	7.88	256.11	C16 H16 O3
Piceatannol 3-O-glucoside	Stilbenes	Stilbenes	35973	26959.2	34118.3	26104.4	32375.8	32506.9	1	24172.5	1	1	1	1	1	1	1	22056	20682.8	1	402390	407460	388974	207853	194321	196979	106031	117867	120260	1	1	1	19.29	406.125	C20 H22 O9
Spinacetin 3-O-(2""-feruloylglucosyl)(1-6)-[apiosyl(1-2)]-glucoside	#N/A	#N/A	1	1	1	1	1	1	1	1	1	90285.7	93130.2	81615.2	1	1	1	1	1	1	1	1	1	1	1	1	1	1	1	1	1	1	7.13	978.26	C44 H50 O25

## Sheet: Supplementary table 2
Brachiata
	Species	Extraction	Anthocyanins	Flavones	Flavonols	Lignans	LMW	Ph. Acids	Stilbenes	TPC	TFC	DPPH	ABTS	CUPRAC	FRAP	Chelating	Phosphomolybdenum	AChE	BChE	Tyrosinase	Amylase	Glucosidase
1	P. Branchiata	Hexan	0.0458592	0.00775116	0	0.00351115	0.00854098	0.014662	0.00341512	16.725	11.7712	0	29.1167	50.7978	40.6518	29.9097	2.07399	2.8883	0.714403	49.9724	1.01379	2.56583
1	P. Branchiata	Hexan	0.0243701	0.00398633	0	0.0058772	0.0106743	0.125476	0.00296606	16.7833	11.5045	0	31.0667	53.9326	42.9968	28.4816	2.26574	2.68121	0.744681	45.9969	0.986532	2.57644
1	P. Branchiata	Hexan	0.00913829	0.00175672	0	0.00666113	0.021004	0.0182743	0.00290099	16.482	11.1033	0	31.5	56.1798	41.3355	28.0334	2.16986	2.72695	0.724223	46.3207	1.01877	2.73625
2	P. Branchiata	DCM	0	0.00192666	0	0.00685856	0.0576903	0.0413373	0.0168883	20.5442	4.81434	0	38.2167	58.3034	41.9952	22.4582	1.84898	3.30674	1.34124	39.9167	1.27754	2.30516
2	P. Branchiata	DCM	0	0.0020154	0	0.0119183	0.0530377	0.0699402	0.0165579	20.7532	4.43662	0	37.2	59.9663	44.0938	22.9532	1.91746	3.09858	1.45908	46.7164	1.26707	2.35936
2	P. Branchiata	DCM	0	0.00167709	0	0.0115703	0.0550614	0.0311289	0.0172891	19.2517	4.43449	0	36.85	62.3146	41.9555	22.7358	1.88322	3.04539	1.52128	43.2806	1.23865	2.48786
3	P. Branchiata	EA	0	0.00160097	0	0.00800284	0.0623856	0.022236	0.0109557	23.9213	4.11652	4.88683	58.85	70.5056	46.9316	21.8997	1.85876	2.84752	1.4599	48.8571	1.27937	2.44339
3	P. Branchiata	EA	0	0.00172	0	0.00657004	0.0552175	0.0237088	0.0133367	24.2663	3.95647	4.29012	58.3833	68.7079	46.3752	20.6923	1.91159	2.87092	1.58429	47.1122	1.29017	2.50057
3	P. Branchiata	EA	0	0.0014942	0	0.00826754	0.0504775	0.051768	0.0110004	23.5374	3.51472	5.04115	62.5833	69.8202	46.4547	21.7625	1.88518	2.80106	1.63339	48.2275	1.28402	2.55171
4	P. Branchiata	EtOH	0.0461599	0.00298665	0.00838789	0.0021209	0.0657312	0.0442141	0.0029721	20.5879	19.0845	6.27572	70.1	66.5955	54.1653	14.0535	1.25222	3.79929	2.96768	60.5497	0.690705	2.72467
4	P. Branchiata	EtOH	0.0441107	0.00255195	0.00812563	0.00142986	0.0630313	0.0464246	0.00285077	20.7191	18.9714	7.30453	71.1667	63.0449	54.0143	14.4615	1.29918	3.74433	2.85352	61.6649	0.747211	2.71344
4	P. Branchiata	EtOH	0.0444665	0.00285623	0.00750627	0.000962871	0.062867	0.0227753	0.00283538	20.6365	18.9181	8.17901	68.15	64.4382	53.5453	15.709	1.2757	3.76879	2.76923	59.5243	0.727268	2.74449
5	P. Branchiata	H20	0.0207818	0.0026488	0.000871727	0.00261012	0.0150459	0.316051	0.00273761	10.9475	5.96031	6.52263	83.2	25.9438	37.2337	30.7559	0.193703	0.255319	0	0	0.101877	0
5	P. Branchiata	H20	0.037301	0.00560854	0.000611001	0.00286328	0.0191213	0.30129	0.00310649	11.2779	6.03713	6.48148	85.0333	25.5169	36.4149	30.3612	0.119352	0.260638	0	0	0.106531	0
5	P. Branchiata	H20	0.0376169	0.00562894	0.000893089	0.00329063	0.0202112	0.0162284	0.00313421	11.1953	5.97525	5.40123	84.4333	26.6067	37.1383	30.4448	0.156528	0.194681	0	0	0.109024	0
	Correlation
			TPC	TFC	DPPH	ABTS	CUPRAC	FRAP	Chelating	Phosphomolybdenum	AChE	BChE	Tyrosinase	Amylase	Glucosidase
	Anthocyanins	Pearson's correlations value	-0.437833	,769**	0.479069	0.409969	-0.360601	0.204835	-0.0618158	-0.476478	-0.106354	0.126069	-0.0586063	-,662**	-0.203684
		Sign. (two tales)	0.102627	0.00079681	0.0707954	0.129091	0.186703	0.463975	0.826767	0.0725542	0.705992	0.654372	0.835646	0.00722476	0.466543
		N	15	15	15	15	15	15	15	15	15	15	15	15	15
	Flavones	Pearson's correlations value	-,614*	0.188705	-0.00025336	0.103195	-,596*	-0.397517	,519*	-0.346714	-0.42013	-0.444938	-0.36827	-,516*	-0.406476
		Sign. (two tales)	0.0149339	0.500604	0.999285	0.714382	0.0191196	0.142298	0.0472536	0.205497	0.118954	0.0965373	0.176819	0.0488173	0.132709
		N	15	15	15	15	15	15	15	15	15	15	15	15	15
	Flavonols	Pearson's correlations value	0.164805	,873**	,631*	0.412663	0.232324	,787**	-,743**	-0.231923	0.415497	,756**	0.410784	-0.269745	0.235712
		Sign. (two tales)	0.557236	2.19816e-05	0.0116419	0.126349	0.404721	0.000499019	0.00151427	0.405557	0.123506	0.00110409	0.128257	0.330916	0.397708
		N	15	15	15	15	15	15	15	15	15	15	15	15	15
	Lignans	Pearson's correlations value	0.397767	-,678**	-,674**	-,595*	0.378953	-0.202571	0.0794441	,574*	0.199377	-0.0879663	0.160649	,708**	0.299118
		Sign. (two tales)	0.142024	0.00544447	0.00583615	0.019186	0.163632	0.469034	0.778375	0.0252688	0.476219	0.755238	0.567356	0.00311231	0.278801
		N	15	15	15	15	15	15	15	15	15	15	15	15	15
	LMW	Pearson's correlations value	,800**	0.14649	0.267326	0.0773277	,744**	,768**	-,912**	0.236335	,675**	,847**	,600*	0.473473	,526*
		Sign. (two tales)	0.000343943	0.602397	0.33544	0.784149	0.00146944	0.000822005	2.19621e-06	0.396424	0.00574674	6.75245e-05	0.0180033	0.0746325	0.0441766
		N	15	15	15	15	15	15	15	15	15	15	15	15	15
	Ph. Acids	Pearson's correlations value	-,635*	-0.183982	0.276806	0.448741	-,695**	-0.480669	0.469602	-,618*	-,683**	-,518*	-,689**	-,632*	-,708**
		Sign. (two tales)	0.011044	0.51158	0.317915	0.0933846	0.00406453	0.0697255	0.0773717	0.0140583	0.0050524	0.0477103	0.00448146	0.0115647	0.00314241
		N	15	15	15	15	15	15	15	15	15	15	15	15	15
	Stilbenes	Pearson's correlations value	,556*	-,647**	-0.465093	-0.409477	0.45174	-0.0334185	-0.189773	0.447287	0.305091	0.130426	0.193877	,708**	0.287987
		Sign. (two tales)	0.0314836	0.00907148	0.080653	0.129597	0.0909501	0.905883	0.498139	0.0945818	0.268843	0.643148	0.488714	0.00314682	0.297938
		N	15	15	15	15	15	15	15	15	15	15	15	15	15
																		Cut off 0.7

## Sheet: Supplementary table 3
Nigdeensis
	Species	Extraction	Anthocyanins	Flavones	Flavonols	Lignans	LMW	Ph. Acids	Stilbenes	TPC	TFC	DPPH	ABTS	CUPRAC	FRAP	Chelating	Phosphomolybdenum	AChE	BChE	Tyrosinase	Amylase	Glucosidase
6	P.nigdeensis	Hexan	0	0.00078592	0	0.0133808	0.0963362	0.0105675	0.00107355	20.2721	8.82202	0	14.9333	48.2247	32.0827	15.2943	1.2894	3.62801	1.77823	36.337	0.907423	2.4676
6	P.nigdeensis	Hexan	0	0.000809326	0	0.0137321	0.0941863	0.0194528	0.00100672	20.3644	8.96287	0	18.5667	50.3933	32.4245	20.0234	1.23657	3.96277	1.64812	37.3623	0.893297	2.46268
6	P.nigdeensis	Hexan	0	0.000845199	0	0.0065517	0.108005	0.131706	0	19.0233	8.62996	0	14.85	49.9101	30.5962	21.3946	1.26298	3.96667	1.76555	36.5169	0.898116	2.18193
7	P.nigdeensis	DCM	0.00754595	0.00946199	0.00120672	0.0058499	0.0575538	0.0279827	0.0329969	20.7386	7.36022	0	39.8333	62.8876	44.1574	23.4314	1.89594	3.03546	1.53846	48.929	1.25577	2.39313
7	P.nigdeensis	DCM	0.00706632	0.00931228	0.0014766	0.00966676	0.054213	0.272744	0.0334649	21.1613	7.10201	0	42.45	64.2472	44.5231	24.1438	1.6768	3.16809	1.42062	49.1269	1.24081	2.38655
7	P.nigdeensis	DCM	0.0080294	0.00959159	0.00141541	0.00897017	0.0524801	0.0132152	0.0328376	19.4461	6.78404	0	41.8333	62.0225	44.0064	22.408	1.78637	3.62021	1.46399	50.9078	1.24762	2.469
8	P.nigdeensis	EA	0.00303224	0.00796047	0.00228866	0.00791629	0.104051	0.0285845	0.0265746	21.5646	12.6846	6.01852	52.45	66.6629	46.4785	25.2007	1.78246	2.96596	2.24673	58.5889	1.22053	2.35664
8	P.nigdeensis	EA	0.00355044	0.00805833	0.00246709	0.00510713	0.0860816	0.0299965	0.0255476	21.8319	12.595	8.24074	61.05	65.236	48.3704	24.4682	2.1229	2.84645	2.20663	57.4196	1.22419	2.40076
8	P.nigdeensis	EA	0.00340331	0.00785266	0.0024337	0.00547867	0.111147	0.017892	0.0259901	20.5345	12.3389	6.53292	56.45	64.8315	47.9332	25.3645	1.95268	3.13617	2.24918	57.0599	1.20724	2.49128
9	P.nigdeensis	EtOH	0.0596234	0.00579801	0.0281578	0	0.0598128	0.024381	0.00872119	24.1594	22.2151	16.8519	77.7	82.6404	66.9634	18.2742	1.5731	3.84007	2.24673	63.2479	0.879502	2.71721
9	P.nigdeensis	EtOH	0.0624289	0.0061049	0.0282646	0	0.0519297	0.0165634	0.00922944	24.3683	22.2429	15.2881	77.35	76.5955	68.0525	18.107	1.42049	3.73156	2.15998	58.6968	0.89795	2.71721
9	P.nigdeensis	EtOH	0.0610291	0.00589654	0.0278277	0	0.0552715	0.0307426	0.00969439	24.1399	21.624	17.5103	80.8833	81.809	68.0445	18.903	1.49679	3.70709	2.17103	62.2406	0.880666	2.71721
10	P.nigdeensis	H20	0.0332065	0	0.00618224	0.00686013	0.0225003	0.0309979	0.000988987	13.999	3.17115	15.5144	97.6333	35.7753	49.3879	33.7759	0.254357	0.148582	0	0	0.106531	0
10	P.nigdeensis	H20	0.0317644	0.00030826	0.00638405	0.00695794	0.0233947	0.0350772	0.00105336	14.0573	3.12633	15.0412	99.0833	36.0112	49.4118	33.806	0.232835	0.16773	0	0	0.106531	0
10	P.nigdeensis	H20	0.0331948	0	0.00598976	0.00691606	0.0278277	0.0387792	0.0011239	14.208	3.15408	15.3189	97.3333	36.236	50.0795	33.8294	0.243596	0.164894	0	0	0.106531	0
	Correlazioni
			TPC	TFC	DPPH	ABTS	CUPRAC	FRAP	Chelating	Phosphomolybdenum	AChE	BChE	Tyrosinase	Amylase	Glucosidase
	Anthocyanins	Correlazione di Pearson	0.189087	,572*	,881**	,734**	0.338651	,895**	-0.00945681	-0.322441	-0.164641	-0.075436	-0.00536954	-0.436945	-0.141177
		Sign. (a due code)	0.499721	0.0257878	1.44879e-05	0.00182375	0.216944	6.75828e-06	0.973317	0.241153	0.557634	0.789318	0.984848	0.103406	0.61576
		N	15	15	15	15	15	15	15	15	15	15	15	15	15
	Flavones	Correlazione di Pearson	0.345507	0.0208913	-0.431172	-0.249186	0.443315	-0.0350681	-0.0815419	,746**	0.304027	0.398288	,564*	,754**	0.454215
		Sign. (a due code)	0.207186	0.94109	0.108574	0.370459	0.0979059	0.901258	0.772663	0.00141441	0.270601	0.141455	0.0284176	0.00116136	0.088975
		N	15	15	15	15	15	15	15	15	15	15	15	15	15
	Flavonols	Correlazione di Pearson	0.317411	,594*	,674**	0.491824	0.48228	,734**	-0.163395	-0.0666228	0.0588232	0.136641	0.206138	-0.188368	0.0769358
		Sign. (a due code)	0.248992	0.0194483	0.00591367	0.0625845	0.0686593	0.00185596	0.560662	0.813507	0.835045	0.627262	0.461072	0.501384	0.785219
		N	15	15	15	15	15	15	15	15	15	15	15	15	15
	Lignans	Correlazione di Pearson	-0.217815	-,551*	-,772**	-,693**	-0.429636	-,845**	-0.0912214	0.0573405	0.130561	-0.0728504	-0.15205	0.205115	0.062941
		Sign. (a due code)	0.435484	0.0332053	0.000740382	0.00418243	0.109979	7.39134e-05	0.74645	0.839152	0.642802	0.796397	0.588535	0.46335	0.823659
		N	15	15	15	15	15	15	15	15	15	15	15	15	15
	LMW	Correlazione di Pearson	0.244035	0.249199	-0.2276	-0.465777	0.0750549	-0.292823	-0.48213	0.254741	0.490034	0.457028	0.250273	0.219662	0.392851
		Sign. (a due code)	0.380752	0.370432	0.41461	0.0801494	0.790361	0.28953	0.0687581	0.359529	0.0636931	0.0867677	0.368305	0.431504	0.147473
		N	15	15	15	15	15	15	15	15	15	15	15	15	15
	Ph. Acids	Correlazione di Pearson	-0.0575603	-0.261475	-0.341998	-0.23486	-0.0761796	-0.271489	0.088741	0.0315037	0.0407098	-0.0951902	-0.0355525	0.136165	0.00257515
		Sign. (a due code)	0.838543	0.346524	0.212145	0.399465	0.787285	0.327678	0.753144	0.911256	0.885462	0.735775	0.8999	0.628474	0.992733
		N	15	15	15	15	15	15	15	15	15	15	15	15	15
	Stilbenes	Correlazione di Pearson	0.380355	0.0574597	-0.413677	-0.214524	0.483254	0.0314991	-0.0983038	,760**	0.304994	0.402435	,588*	,770**	0.468405
		Sign. (a due code)	0.161951	0.838822	0.125326	0.442621	0.0680206	0.911269	0.727431	0.00100753	0.269003	0.136978	0.0211766	0.000785968	0.0782338
		N	15	15	15	15	15	15	15	15	15	15	15	15	15
																		cutoff 0.7
